# Supplementary material for: HumanTestisDB: A Comprehensive Atlas of Testicular Transcriptomes and Cellular Interactions
Source: Genomics Proteomics Bioinformatics. 2025 Mar 5;23(1):qzaf015. doi: 10.1093/gpbjnl/qzaf015 (PMC12221866; doi:10.1093/gpbjnl/qzaf015)
Supplement: qzaf015_Supplementary_Data [file qzaf015_supplementary_data.zip]

Archive with 13 entries (13 files):
- FigureS1.pdf
- FigureS2.pdf
- FigureS3.pdf
- FigureS4.pdf
- FigureS5.pdf
- FigureS6.pdf
- FigureS7.pdf
- FigureS8.pdf
- FigureS9.pdf
- Supplementary material captions.docx
- Table S1.xlsx
- Table S2.xlsx
- Table S3.xlsx
